# Supplementary material for: A Comparison of the Clinical Characteristics of Short-, Mid-, and Long-Term Mortality in Patients Attended by the Emergency Medical Services: An Observational Study
Source: Diagnostics (Basel). 2024 Jun 19;14(12):1292. doi: 10.3390/diagnostics14121292 (PMC11203341; doi:10.3390/diagnostics14121292)
Supplement: Supplementary file 1 [file diagnostics-14-01292-s001.zip]

Archive with 1 entries (1 files):
- diagnostics-3027573-supplementary.pdf
